# Supplementary material for: Trends and disparities in mortality from infective endocarditis in the United States, 1999–2023: a nationwide analysis
Source: Front Cardiovasc Med. 2026 Mar 18;13:1730930. doi: 10.3389/fcvm.2026.1730930 (PMC13040561; doi:10.3389/fcvm.2026.1730930)
Supplement: Supplementary file 1 [file Table1.xlsx]

## Sheet: Table S1
Supplementary Table S1. U.S. Census regions and constituent states
Census Region	States Included
Northeast	Connecticut, Maine, Massachusetts, New Hampshire, Rhode Island, Vermont, New Jersey, New York, Pennsylvania
Midwest	Illinois, Indiana, Michigan, Ohio, Wisconsin, Iowa, Kansas, Minnesota, Missouri, Nebraska, North Dakota, South Dakota
South	Delaware, Florida, Georgia, Maryland, North Carolina, South Carolina, Virginia, West Virginia, Alabama, Kentucky, Mississippi, Tennessee, Arkansas, Louisiana, Oklahoma, Texas, District of Columbia
West	Arizona, Colorado, Idaho, Montana, Nevada, New Mexico, Utah, Wyoming, Alaska, California, Hawaii, Oregon, Washington
